# Supplementary material for: Growth efficiency, intestinal biology, and nutrient utilization and requirements of black soldier fly (Hermetia illucens) larvae compared to monogastric livestock species: a review
Source: J Anim Sci Biotechnol. 2022 May 5;13:31. doi: 10.1186/s40104-022-00682-7 (PMC9069764; doi:10.1186/s40104-022-00682-7)
Supplement: Supplementary file 3 — Additional file 3. [file 40104_2022_682_MOESM3_ESM.xlsx]

## Sheet: 1-Summary_all results
																							*	*
Category	Market body weight (g)	Initial body weight (g)	Raising period (d)	AGR (Lugert)	ln final	ln intial	SGR (Lugert)	RGR	Body weight gain (g)	Body weight gain (g, DM)	FCR	FCR, based on DM/DM	FCR, based on DM/FM	Feed intake in whole rasing period (g)	Feed intake in whole rasing period (g, DM)	Feed intake in whole rasing period (kg, DM)	Feed protein, % DM	Feed gross energy, MJ GE/kg DM	Protein intake, g	Gross energy intake, Mj GE	PCR	GECR	PCR, DM	GECR, DM
BSFL (g)	0.16815	2.65e-05	21.2	0.00793035	-1.7829	-10.5384	41.2994	634428	0.168123	0.0506052	7.86026	9.42708	2.83755	1.32149	0.477059	0.000477059	8.68562	18.05	0.0414356	0.00861092	24.6459	5.12178	81.8801	17.0159
Chicken (g)	2499.37	42.3467	38.7778	63.3616	7.82379	3.74589	10.5161	5802.17	2457.02	764.134	1.65131	4.72031	1.46802	4057.31	3606.95	3.60695	21.07	17.6847	759.984	63.7878	30.9311	2.59614	99.4569	8.34772
Pig (g)	110126	1537.91	158.243	686.216	11.6094	7.33818	2.69915	7060.8	108588	36702.9	3.10345	7.95144	2.68759	336999	291841	291.841	16.6068	16.6515	48465.6	4859.58	44.6323	4.47523	132.048	13.2403
Fish (g)	4589.41	0.269625	586.583	7.82351	8.43151	-1.31072	1.66084	1.70204e+06	4589.14	1642.91	1.22333	3.20937	1.14895	5614.05	5272.71	5.27271	42.9	23.177	2261.99	122.206	49.2902	2.66293	137.682	7.43836
																							* Note: these are the PCR and GECR calculations based on corrections for DM in larvae body and DM in feed.
																							* Note that we did not use them in Table 2 in the manuscript, because their ranking is same as the ranking of RCR and GECR
																	PCR= Amount of protein needed to gain 100 g BW
																	GECR= Amount of gross energy needed to gain 100 g BW

## Sheet: 2-BW_summary
	Category	Initial body weight range (g)[1]	Average initial body weight (g)	Market body weight range (g)[2]	Average market body weight (g)	Raising period (day)
	Black soldier fly larvae[3]	0.000025 - 0.000028	2.65e-05	0.11 – 0.23	0.16815	21.2
	Chicken (Broiler)[4]	38-46	42.3467	2312-2922	2499.37	38.7778
	Pig (pork)[5]	1400-1600	1537.91	97265-135000	110126	158.243
	Fish (Atlantic Salmon) [6]	0.20-0.34	0.269625	4340-4912	4589.41	586.583
	[1] For BSFL it represents the weight of one day old hatched larvae
	[2] For BSFL it represents the weight of prepupae.
	[3] Nguyen et al., 2013; Diener et al., 2009; Banks et al., 2014; Bava et al., 2019; Lalander et al., 2019; Myers et al., 2014
	[4] Bozkurt et al., 2008; Hooge and Connolly, 2011; Lukaszewicz and Kowalczyk, 2014; Ciuresco et al., 2020; Galli et al., 2020; Jacobs et al., 2020; Ruff at al., 2020; Alkhtib et al., 2020; Cowieson et al., 2020
	[5] Magnabosco et al., 2016; Kim et al., 2005; Feldpausch et al., 2019; Lanferdini et al., 2018; Wu et al., 2017; López-Vergé et al., 2018; Camp Montoro et al., 2020; Schinckel et al., 2010
	[6] Davidson et al., 2016; Krejszeff et al., 2012; Munro and Wallace, 2016; Nathanallides et al., 1995; Leclercq et al., 2010

## Sheet: 3-BW_data 
BSFL						Chicken (Broiler)						Pig (Pork)						Fish (Atlantic Salmon)
REFERENCE	Prepupae weight (g)	Hatched larval weight (g)	Development time to prepupal (d)	n		Reference	Market body weight (g)	Initial body weight (g)	Raising period (d)	n		Reference	Market body weight (g)	Initial body weight (g)	Raising period (d)	n		Reference	Market body weight (g)	Initial body weight (g)	Raising period (d)	n
Nguyen et al., 2013	0.149	.	23	1000 larvae		Bozkurt et al., 2008	2311.5	38	42	50		Magnabosco et al., 2016	135000	1552.94	173.213	1495		Davidson et al., 2016	4516.67	0.2	769.167	4870
Diener et al., 2009	0.1517	2.5e-05	24			Hooge and Connolly, 2011	2536.17	.	41	Average data set between 2009-2011		Kim et al., 2005	116333					Krejszeff et al., 2012	.	0.268875	.
		2.8e-05
Banks et al., 2014	0.231	.	.			Lukaszewicz and Kowalczyk, 2014	2376.17	42.5	42	224 Ross 308		Feldpausch et al., 2019		1588		8136		Munro and Wallace, 2016	4339.62			10 years data between 2007 and 2017
Bava et al., 2019	0.165	.	17			Ciuresco et al., 2020	2786.25	46	42	480 broiler chickens (Ross 308)		Lanferdini et al., 2018	102965	1599.5	150	45		Nathanallides et al., 1995		0.34
Lalander et al., 2019	0.199	.	18			Galli et al., 2019	2382.74	45.08	35	225 male chicks of the Cobb500		Wu et al., 2017	105571			4848		Leclercq et al., 2010	4911.93		404	2242060
Myers et al., 2008	0.1132	.	24			Jacobs et al., 2020	2348.83	44.5	35	720 Cobb males		López-Vergé et al., 2018	97265	1505	170	2772
Mean	0.16815	2.65e-05	21.2															Total ave.	4589.41	0.269625	586.583
STDEV.S	0.0413971	2.12132e-06	3.42053			Ruff at al., 2020	2922		42	320 male Cobb 500 chicks		Schinckel et al., 2010	111100	1582	158			STDEV.S	293.008	0.070003	258.212
						Alkhtib et al., 2029	2363	38	35	384 Broiler Chicken		Camp Montoro et al., 2020	102650	1400	140	144
												Mean	110126	1537.91	158.243
						Cowieson et al., 2020	2467.67		35	945 male Ross 308 broiler chicks		STDEV.S	12593.1	75.5969	13.8124
						Mean	2499.37	42.3467	38.7778
						STDEV.S	214.653	3.55711	3.59784

## Sheet: 4-FCR_summary
		Category	Minimum FCR	Maximum FCR	Average FCR
		Black soldier fly larvae [1]	1.4	15.6	7.86026
		Chicken (Broiler)[2]	1.35	2.25	1.65131
		Pig (pork)[3]	2.45	3.52	3.10345
		Fish (Atlantic Salmon) [4]	1.01	1.5	1.22333
		[1] Nana et al., 2018, Banks et al., 2014, Pamintuan et al., 2019, Oonincx et al., 2015, Danieli et al., 2019
		[2] Hascik et al., 2010, El-Tahawy et al., 2017, Scott, 2005, Yan et al., 2021, Berrocoso et al., 2020
		[3] Losinger et al., 1998, Douglas et al., 2015, Pierozan et al., 2016, Agostini et al., 2014, Cadéro et al., 2018
		[4] Torrissen et al., 2011, Tacon and Metian 2008, Weihe et al., 2018, Hillestad et al., 2001, Fisher et al., 2020

## Sheet: 5-FCR_data
	BSFL			Chicken (Broiler)			Pig (pork)			Fish (Atlantic Salmon)
	FCR	Reference	n	Ave. FCR	Reference	n	FCR	Reference	n	FCR	Reference	n
	7.3	Nana et al., 2018	2000 larvae	1.38	Hascik et al., 2010	Average values of 180 pieces of Cobb 500, 180 pieces of Ross 308, and 180 pieces of Hubbard JV	3.41	Losinger et al., 1998	Average values of 194 pigs of southeast, north and midwest of the U.S	1.103	Torrissen et al., 2011	in Norway, in the United Kingdom, in Canada, in Chile
	8			1.93			3.35			1.331
	6.7			1.7			3.36			1.313
	7.1			1.43			3.52			1.493
	7.1			1.809			3.39			1.5	Tacon and Metian (2008)	Average data for 2006 (values represent country ranges and means in parentheses)
	7.5			1.658			3.21			1.25
	8.7			1.476			3.48			1.3
	8			1.752			3.32			1.25
	8.2			1.644			3.45			1.29	Weihe et al., 2018
	9.8			2.02	El-Tahawy et al., 2017	Data obtained from 130 broiler farms	3.3			1.36
	12.1			1.81			3.33			1.21
	9.4			2.23			3.42			1.25
	8.3			1.67			3.48			1.1	Hillestad et al., 2001	18 sea cages (500 fish per cage)
	9.4			1.83			3.26			1.03
	8.2			2.25			3.45			1.01
	15.3			1.99			3.3			1.18
	15.2	Banks et al., 2014		1.81			3.48			1.07
	10.7			2.21			3.27			1.15
	3.3			1.36			2.58	Douglas et al., 2015	242	1.2	Fisher et al., 2020	480 fish in a flow-through freshwater system
	2			1.86			2.45	Pierozan et al., 2016	Data for 495000 animal	1.1
	3.4			1.45	Scott, 2005	16	2.71	Agostini et al., 2014	310 batches from 244 grower-finishing farms	1.2
	15.6			1.46			2.71	Cadéro et al., 2018		1.22333	Mean
	10.4			1.4			2.67			0.134137	STDEV.S
	3.1			1.54			2.72
	2			1.45			2.67
	3.3			1.35			2.68
	3			1.53			2.64
	9.83	Pamintuan et al., 2019		1.5			2.71
	3.5			1.55			2.68
	8			1.52			3.10345	Mean
	1.4	Oonincx et al., 2015		1.44			0.365604	STDEV.S
	1.9			1.66
	2.3			1.78
	2.6			1.77
	1.8			1.67
	13.3	Danieli et al., 2019		1.59
	15.23			1.527	Yan et al., 2021	2,400 Ross 308 mixed-sex broilers (1:1 ratio of males and females)
	14.43			1.52
	19.16			1.537
	7.86026	Mean		1.517
	4.05579	STDEV.S		1.539
				1.5	Berrocoso et al., 2020	1,920 male Ross 708 broiler chickens
				1.52
				1.59
				1.58
				1.65131	Mean
				0.228114	STDEV.S

## Sheet: 6-Substrate CP and GE_summary
			Category	Protein, % (DM basis)	Gross energy, MJ/Kg (DM basis)
			Black soldier fly larvae [1]	8.68562	18.05
			Chicken (Broiler)[2]	21.07	17.6847
			Pig (pork)[3]	16.6068	16.6515
			Fish (Atlantic Salmon) [4]	42.9	23.177
			[1] Chen et al., 2017; Saki et al., 2006; Westendorf, 2000; Spranghers et al., 2017; ALP 2007; Ulloa et al., 2004; Diem & Lentner 1968; Danieli et al., 2019
			[2] Brugaletta et al., 2020; Bozkurt et al., 2008; Infante‑Rodríguez et al., 2016; Kamalzadeh et al., 2009; Abudabos et al., 2012
			[3] Kotrotsios et al., 2012; Kallabis and Kaufmann, 2012; Szabó et al., 2007; Yang et al., 2018
			[4] Kaushik et al., 1998; Ytrestøyl et al., 2015; T.S. Aas, et al., 2019

## Sheet: 7-Substrate CP and GE_data
BSFL - Protein					BSFL - Gross energy				Broiler					Pig					Fish
Substrates	Protein, % DM	Reference	n		Substrate	Gross energy (MJ kg–1 DM)	Reference		Reference	Gross energy, MJ/Kg DM	ME MJ/Kg DM	CP%DM		Reference	Gross energy, MJ/Kg DM	ME MJ/Kg DM	CP%DM		Reference	Gross energy, MJ/Kg DM	CP% DM
vegetable waste	2	Chen et al., 2017	50 crop residues samples and 10 samples each of pig, dairy, beef, layer, and broiler manure		Kitchen waste	22	(ALP 2007)		Brugaletta et al., 2020	18.3407	13.3	22.7		Kotrotsios et al., 2012	17.286	13.4	18		Kaushik et al., 1998	23.1	45.4
wheat straw	3.12				Vegetable waste	17.6	(ALP 2007)				.	21.49			17.286	13.4	18.1			22.7	44.5
rice straw	3.84				Green banana	17.8	(Ulloa et al. 2004)			18.2028	13.2	19.74			17.286	13.4	18.06			22.9	44.8
corn stover	3.5				Pig manure	17.8	(Ulloa et al. 2004)		Bozkurt et al., 2008		.	21.72			17.286	13.4	18.05			23	44.7
rape stalk	2.65				Poultry manure	14.6	(Ulloa et al. 2004)			17.3754	12.6	20.37			16.4733	12.77	16.06			22.8	44.9
cotton stalk	3.98				Human faeces	21.6	Diem & Lentner 1968		Infante‑Rodríguez et al., 2016	16.6583	12.08	21.4			16.4733	12.77	16			23.3	44.6
pig manure	9.19				Shrimp residues	18.2	(Ulloa et al. 2004)		Kamalzadeh et al., 2009	16.81	12.19	21.6			16.4733	12.77	16.04			23.2	44.5
dairy manure	6.07				Slaughterhouse sludge	16.25	(Ulloa et al. 2004)			18.2028	13.2	19.85			16.4733	12.77	16.04			23.1	44.5
beef manure	7.72				Coffee pulp	16.9	(Ulloa et al. 2004)		Abudabos et al., 2012	18.2028	13.2	20.7			15.6606	12.14	15.32		Ytrestøyl et al., 2015	24.5	35.5
layer manure	9.84				Rice hulls	14.7	(Ulloa et al. 2004)			.	.	20.9			15.6606	12.14	15.39		Aas, et al., 2019	23.17	35.6
broiler manure	10.24				Fresh pineapple	17.5	(Ulloa et al. 2004)					21.3			15.6606	12.14	15.35
Kitchen waste	12.7	Saki et al., 2006			Ground corn+Wheat bran+Dehydrated alfalfa	18.6	Danieli et al., 2019		Mean	17.6847		21.07			15.6606	12.14	15.3		Mean	23.177	42.9
Restaurant waste	15.82	Westendorf, 2000			Ground barley+Wheat bran+Dehydrated alfalfa	19.4			STDEV.S	0.724549		0.872445		Kallabis and Kaufmann, 2012	16.254	12.6	18.64		STDEV.S	0.500623	3.8833
Digestate	24.6	Spranghers et al., 2017			Ground barley+ Wheat middlings+Dehydrated alfalfa+Wheat straw	18.8									15.3768	11.92	18.12
vegetable waste	8				Ground barley+Wheat middlings+Dehydrated alfalfa	19									14.9382	11.58	17.86
Restaurant waste	15.7				Mean	18.05								Szabó et al., 2007	.	.	16.9
	8.68562	Mean			STDEV.S	2.07252									.	.	14.9
	6.14463	STDEV.S													17.157	13.3	17.4
															16.641	12.9	14
														Yang et al., 2018	21.68
														Mean	16.6515		16.6068
														STDEV.S	1.45369		1.38477

## Sheet: 8-Substrate DM summary+data
	BSFL-Substrate	DM %	Reference		Broiler feed			Pig feed			Fish feed
	Swine manure	9	Sommer et al., 2015		DM %	Reference		DM %	Reference		DM %	Reference
	Chicken manure	30	Nicholson et al., 1996		88.6	Brugaletta et al., 2020		84.15	Helm et al., 2021		92.7	Larsson et al., 2014
	Municipal organic waste	37.5	Möller 2015		92.4	Lu et al., 2021		87.5	Chałabis-Mazurek et al., 2021		95.57	Bou et al., 2017
	Vegetable Waste	37.47	Retnani, 2010		87.3	Abdollahi et al., 2020		88.17	Ferrer et al., 2021		94	Belghit et al., 2019
	Oonincx et al., 2015	90	Oonincx et al., 2015		87.13	Berrocoso et al., 2020		86.6067	Mean		93.4	T.S. Aas, et al., 2019
		30.31	Liland et al., 2017		88.8575	Mean		2.15375	STDEV.S		93.9175	Mean
	Feed, liver, manure, kitchen waste, fruit and vegtables, fish	18.63	Nguyen et al., 2013		2.45124	STDEV.S					1.22307	STDEV.S
	Mean	36.13
	STDEV.S	29.8768

## Sheet: 9-Whole body DM summary+data
	BSFL DM%	Reference		Broiler whole body DM %	Reference		Pig whole body DM %	Reference		Fish whole body DM %	Reference
	36.6	Liland et al., 2017		27.6	Caldas et al., 2019		34.4	Smits et al., 1988		39.9	Aas, et al., 2019
	35.6			25.9			33.2			40.9
	35.2			25.4			33.72	Lewis and Southern, 2000 (Different ages)		42.1
	32.6			24.9			33.7733	Mean		40.9
	32.8			26.1			0.601775	STDEV.S		30.1	Einen and Roem, 1997
	30.7			27.6						36.9
	27.7			28.1						37
	23.3			29.3						36.4
	24			30.8						35.4
	23.3			31.4						33.5	Hemre et al., 2007
	32.9	Oonincx et al., 2015		31.3						33.2
	35.6			31.7						33.8
	35.1			29.6	Bregendahl et al., 2002					33.4
	35.3			29.6						32.6
	33.9			30.3						35.7846	Mean
	25.7	Van der Fels-Klerx et al., 2016		29.3						3.53809	STDEV.S
	24.4			29.7
	27.9			37.654	Straková et al., 2015
	29.7			37.821
	26.8			39.281
	29.1			38.819
	28.5			35.919
	27.1			36.824
	27.9			31.0834	Mean
	30.0708	Mean		4.47848	STDEV.S
	4.36164	STDEV.S

## Sheet: 10-References
References:
Aas, T.S., Ytrestøyl, T. and Åsgård, T., 2019. Utilization of feed resources in the production of Atlantic salmon (Salmo salar) in Norway: An update for 2016. Aquaculture Reports, 15, p.100216.
Abdollahi, M.R., Zaefarian, F., Hall, L. and Jendza, J.A., 2020. Feed acidification and steam-conditioning temperature influence nutrient utilization in broiler chickens fed wheat-based diets. Poultry Science, 99(10), pp.5037-5046.
Abudabos, A.M., 2012. Optimal dietary phosphorus for broiler performance, bone integrity and reduction of phosphorus excretion. Asian J Anim Vet Adv, 7, pp.288-298.
Agostini, P.S., Fahey, A.G., Manzanilla, E.G., O’Doherty, J.V., De Blas, C. and Gasa, J., 2014. Management factors affecting mortality, feed intake and feed conversion ratio of grow-finishing pigs. Animal, 8(8), pp.1312-1318.
Alkhtib, A., Scholey, D., Carter, N., Cave, G.W., Hanafy, B.I., Kempster, S.R., Mekapothula, S., Roxborough, E.T. and Burton, E.J., 2020. Bioavailability of Methionine-Coated Zinc Nanoparticles as a Dietary Supplement Leads to Improved Performance and Bone Strength in Broiler Chicken Production. Animals, 10(9), p.1482.
ALP (2007) Eidgenössische Futtermitteldatenbank [Federal database of animal feed]: Forschungsanstalt Agroscope Liebefeld-Posieux ALP, Switzerland.
Banks, I. J., W. T. Gibson, and M. M. Cameron. 2014. Growth rates of black soldier fly larvae fed on fresh human faeces and their implication for improving sanitation. Tropical medicine & international health 19(1):14-22.
Bava, L., Jucker, C., Gislon, G., Lupi, D., Savoldelli, S., Zucali, M. and Colombini, S., 2019. Rearing of Hermetia Illucens on Different Organic By-Products: Influence on Growth, Waste Reduction, and Environmental Impact. Animals, 9(6), p.289.
Belghit, I., Waagbø, R., Lock, E.J. and Liland, N.S., 2019. Insect‐based diets high in lauric acid reduce liver lipids in freshwater Atlantic salmon. Aquaculture Nutrition, 25(2), pp.343-357.
Berrocoso, J.D., García-Ruiz, A., Page, G. and Jaworski, N.W., 2020. The effect of added oat hulls or sugar beet pulp to diets containing rapidly or slowly digestible protein sources on broiler growth performance from 0 to 36 days of age. Poultry Science, 99(12), pp.6859-6866.
Bou, M., Berge, G.M., Baeverfjord, G., Sigholt, T., Østbye, T.K. and Ruyter, B., 2017. Low levels of very-long-chain n-3 PUFA in Atlantic salmon (Salmo salar) diet reduce fish robustness under challenging conditions in sea cages. Journal of nutritional science, 6.
Bozkurt, M., Küçükyilmaz, K., Çatli, A.U. and Çinar, M., 2008. Growth performance and slaughter characteristics of broiler chickens fed with antibiotic, mannan oligosaccharide and dextran oligosaccharide supplemented diets. Int. J. Poult. Sci, 7(10), pp.969-977.
Bregendahl, K., Sell, J.L. and Zimmerman, D.R., 2002. Prediction of whole-body composition from the whole-body dry matter percentage of three-week-old broiler chicks. Poultry science, 81(8), pp.1168-1171.
Brugaletta, G., Luise, D., De Cesare, A., Zampiga, M., Laghi, L., Trevisi, P., Manfreda, G. and Sirri, F., 2020. Insights into the mode of action of tannin-based feed additives in broiler chickens: looking for connections with the plasma metabolome and caecal microbiota. Italian Journal of Animal Science, 19(1), pp.1349-1362.
Cadéro, A., Aubry, A., Brossard, L., Dourmad, J.Y., Salaün, Y. and Garcia-Launay, F., 2018. Modelling interactions between farmer practices and fattening pig performances with an individual-based model. Animal, 12(6), pp.1277-1286.
Caldas, J.V., Boonsinchai, N., Wang, J., England, J.A. and Coon, C.N., 2019. The dynamics of body composition and body energy content in broilers. Poultry science, 98(2), pp.866-877.
Camp Montoro, J., Manzanilla, E.G., Solà-Oriol, D., Muns, R., Gasa, J., Clear, O. and Calderón Díaz, J.A., 2020. Predicting Productive Performance in Grow-Finisher Pigs Using Birth and Weaning Body Weight. Animals, 10(6), p.1017.
Chałabis-Mazurek, A., Valverde Piedra, J.L., Muszyński, S., Tomaszewska, E., Szymańczyk, S., Kowalik, S., Arciszewski, M.B., Zacharko-Siembida, A. and Schwarz, T., 2021. The Concentration of Selected Heavy Metals in Muscles, Liver and Kidneys of Pigs Fed Standard Diets and Diets Containing 60% of New Rye Varieties. Animals, 11(5), p.1377.
Chen, X., Zhao, G., Zhang, Y., Han, L., & Xiao, W. (2017). Nitrogen-to-protein conversion factors for crop residues and animal manure common in China. Journal of agricultural and food chemistry, 65(42), 9186-9190.
Ciurescu, G., Dumitru, M., Gheorghe, A., Untea, A.E. and Drăghici, R., 2020. Effect of Bacillus subtilis on growth performance, bone mineralization, and bacterial population of broilers fed with different protein sources. Poultry Science.
Cowieson, A.J., Perez-Maldonado, R., Kumar, A. and Toghyani, M., 2020. Possible role of available phosphorus in potentiating the use of low protein diets for broiler chicken production. Poultry Science.
Danieli, P.P., Lussiana, C., Gasco, L., Amici, A. and Ronchi, B., 2019. The effects of diet formulation on the yield, proximate composition, and fatty acid profile of the black soldier fly (Hermetia illucens L.) prepupae intended for animal feed. Animals, 9(4), p.178.
Davidson, J., May, T., Good, C., Waldrop, T., Kenney, B., Terjesen, B. F., & Summerfelt, S. (2016). Production of market-size North American strain Atlantic salmon Salmo salar in a land-based recirculation aquaculture system using freshwater. Aquacultural Engineering, 74, 1-16.
Diem, K. & Lentner, C. (1968) Wissenschaftliche Tabellen (7 ed.). CibaGeigy AG, Basel, Switzerland.
Diener, S., Zurbrügg, C. and Tockner, K., 2009. Conversion of organic material by black soldier fly larvae: establishing optimal feeding rates. Waste Management & Research, 27(6), pp.603-610.
Douglas, S. L., Szyszka, O., Stoddart, K., Edwards, S. A., & Kyriazakis, I. (2015). Animal and management factors influencing grower and finisher pig performance and efficiency in European systems: a meta-analysis. Animal, 9(7), 1210-1220.
Einen, O. and Roem, A.J., 1997. Dietary protein/energy ratios for Atlantic salmon in relation to fish size: growth, feed utilization and slaughter quality. Aquaculture Nutrition, 3(2), pp.115-126.
El-Tahawy, A. A. S., Taha, A. E., & Adel, S. A. (2017). Effect of flock size on the productive and economic efficiency of Ross 308 and Cobb 500 broilers. European Poultry Science, 81, 1-10.
Feldpausch, J.A., Jourquin, J., Bergstrom, J.R., Bargen, J.L., Bokenkroger, C.D., Davis, D.L., Gonzalez, J.M., Nelssen, J.L., Puls, C.L., Trout, W.E. and Ritter, M.J., 2019. Birth weight threshold for identifying piglets at risk for preweaning mortality. Translational Animal Science, 3(2), pp.633-640.
Ferrer, P., García-Rebollar, P., Calvet, S., de Blas, C., Piquer, O., Rodríguez, C.A. and Cerisuelo, A., 2021. Effects of Orange Pulp Conservation Methods (Dehydrated or Ensiled Sun-Dried) on the Nutritional Value for Finishing Pigs and Implications on Potential Gaseous Emissions from Slurry. Animals, 11(2), p.387.
Fisher, H.J., Collins, S.A., Hanson, C., Mason, B., Colombo, S.M. and Anderson, D.M., 2020. Black soldier fly larvae meal as a protein source in low fish meal diets for Atlantic salmon (Salmo salar). Aquaculture, 521, p.734978.
Galli, G.M., Gerbet, R.R., Griss, L.G., Fortuoso, B.F., Petrolli, T.G., Boiago, M.M., Souza, C.F., Baldissera, M.D., Mesadri, J., Wagner, R. and da Rosa, G., 2020. Combination of herbal components (curcumin, carvacrol, thymol, cinnamaldehyde) in broiler chicken feed: Impacts on response parameters, performance, fatty acid profiles, meat quality and control of coccidia and bacteria. Microbial Path…
Hascik, P., M. Kacaniova, M. Mihok, J. Pochop, E. Benczova, and T. A. Hlinku. 2010. Performance of various broiler chicken hybrids fed with commercially produced feed mixtures. International Journal of Poultry Science 9(11):1076-1082.
Helm, E.T., Ross, J.W., Patience, J.F., Lonergan, S.M., Huff-Lonergan, E., Greiner, L.L., Reever, L.M., Hastad, C.W., Arkfeld, E.K. and Gabler, N.K., 2021. Nutritional approaches to slow late finishing pig growth: implications on carcass composition and pork quality. Journal of Animal Science, 99(1), p.skaa368.
Hemre, G.I., Sagstad, A., Bakke‐Mckellep, A.M., Danieli, A., Acierno, R., Maffia, M., Frøystad, M., Krogdahl, Å. and Sanden, M., 2007. Nutritional, physiological, and histological responses in Atlantic salmon, Salmo salar L. fed diets with genetically modified maize. Aquaculture Nutrition, 13(3), pp.186-199.
Hillestad, M., Johnsen, F. and Åsgård, T., 2001. Protein to carbohydrate ratio in high‐energy diets for Atlantic salmon (Salmo salar L.). Aquaculture Research, 32(7), pp.517-529.
Hooge, D.M. and Connolly, A., 2011. Meta-analysis summary of broiler chicken trials with dietary Actigen®(2009–2011). International Journal of Poultry Science, 10(10), pp.819-824.
Infante-Rodríguez, F., Salinas-Chavira, J., Montaño-Gómez, M.F., Manríquez-Nuñez, O.M., González-Vizcarra, V.M., Guevara-Florentino, O.F. and De León, J.R., 2016. Effect of diets with different energy concentrations on growth performance, carcass characteristics and meat chemical composition of broiler chickens in dry tropics. SpringerPlus, 5(1), pp.1-6.
Jacobs, L., Persia, M.E., Siman-Tov, N., McCoy, J., Ahmad, M., Lyman, J. and Good, L., 2020. Impact of water sanitation on broiler chicken production and welfare parameters. Journal of Applied Poultry Research, 29(1), pp.258-268.
Kallabis, K. E. and O. Kaufmann. 2012. Effect of a high-fibre diet on the feeding behaviour of fattening pigs. Archives Animal Breeding 55(3):272-284.
Kamalzadeh, A., Hosseini, A. and Moradi, S., 2009. Effects of yeast glucomannan on performance of broiler chickens. Int. J. Agric. Biol, 11(1), pp.49-53.
Kaushik, S. J., Gouillou-Coustans, M. F., & Cho, C. Y. (1998). Application of the recommendations on vitamin requirements of finfish by NRC (1993) to salmonids and sea bass using practical and purified diets. Aquaculture, 161(1-4), 463-474.
Kim, Y.S., Kim, S.W., Weaver, M.A. and Lee, C.Y., 2005. Increasing the pig market weight: world trends, expected consequences and practical considerations. Asian-australasian journal of animal sciences, 18(4), pp.590-600.
Kotrotsios, N., Christaki, E., Bonos, E. and Florou-Paneri, P., 2012. Dietary carob pods on growth performance and meat quality of fattening pigs. Asian-Australasian journal of animal sciences, 25(6), p.880.
Krejszeff, S., Żarski, D., Palińska-Żarska, K., Trąbska, I., Kupren, K., Targońska, K., ... & Kucharczyk, D. (2013). Procedure for harmless estimation of fish larvae weight. Italian Journal of Animal Science, 12(2), e44.
Lalander, C., Diener, S., Zurbrügg, C. and Vinnerås, B., 2019. Effects of feedstock on larval development and process efficiency in waste treatment with black soldier fly (Hermetia illucens). Journal of cleaner production, 208, pp.211-219.
Lanferdini, E., Andretta, I., Fonseca, L.S., Moreira, R.H.R., Cantarelli, V.S., Ferreira, R.A., Saraiva, A. and Abreu, M.L.T., 2018. Piglet birth weight, subsequent performance, carcass traits and pork quality: A meta-analytical study. Livestock Science, 214, pp.175-179.
Larsson, T., Koppang, E.O., Espe, M., Terjesen, B.F., Krasnov, A., Moreno, H.M., Rørvik, K.A., Thomassen, M. and Mørkøre, T., 2014. Fillet quality and health of Atlantic salmon (Salmo salar L.) fed a diet supplemented with glutamate. Aquaculture, 426, pp.288-295.
Leclercq, E., Taylor, J.F., Hunter, D. and Migaud, H., 2010. Body size dimorphism of sea-reared Atlantic salmon (Salmo salar L.): Implications for the management of sexual maturation and harvest quality. Aquaculture, 301(1-4), pp.47-56.
Lewis, A.J. and Southern, L.L. eds., 2000. Swine nutrition. CRC press.
Liland, N.S., Biancarosa, I., Araujo, P., Biemans, D., Bruckner, C.G., Waagbø, R., Torstensen, B.E. and Lock, E.J., 2017. Modulation of nutrient composition of black soldier fly (Hermetia illucens) larvae by feeding seaweed-enriched media. PloS one, 12(8), p.e0183188.
López-Vergé, S., Gasa, J., Farré, M., Coma, J., Bonet, J. and Solà-Oriol, D., 2018. Potential risk factors related to pig body weight variability from birth to slaughter in commercial conditions. Translational Animal Science, 2(4), pp.383-395.
Losinger, W. C. (1998). Feed-conversion ratio of finisher pigs in the USA. Preventive veterinary medicine, 36(4), 287-305.
Lu, J., Li, Y.F., Qu, L., Ma, M., Yang, X.D., Shen, M.M., Wang, X.G., Guo, J., Hu, Y.P., Dou, T.C. and Li, S.M., 2021. Effects of energy-restricted feeding during rearing on sexual maturation and reproductive performance of Rugao layer breeders. Poultry Science, p.101225.
Lukaszewicz, E. and Kowalczyk, A., 2014. Slaughter yield and breast meat quality of chicken broilers in relation to sex and level of dietary maize distillers dried grains with solubles (DDGS). Revue de Medicine Veterinaire, 165(5-6), pp. 176-182.
Magnabosco, D., Bernardi, M. L., Wentz, I., Cunha, E. C. P., & Bortolozzo, F. P. (2016). Low birth weight affects lifetime productive performance and longevity of female swine. Livestock Science, 184, 119-125.
Möller, K., 2015. Compost and Digestates from Urban Organic Wastes. Assessment of Alternative Phosphorus Fertilizers for Organic Farming. FiBL Fact Sheet.
Munro, L., & Wallace, I. (2016). Marine Scotland Science—Scottish shellfish farm production survey 2016.
Myers, H.M., Tomberlin, J.K., Lambert, B.D. and Kattes, D., 2014. Development of black soldier fly (Diptera: Stratiomyidae) larvae fed dairy manure. Environmental entomology, 37(1), pp.11-15.
Nana, P., Kimpara, J.M., Tiambo, C.K., Tiogue, C.T., Youmbi, J., Choundong, B. and Fonkou, T., 2018. Black soldier flies (Hermetia illucens Linnaeus) as recyclers of organic waste and possible livestock feed. International Journal of Biological and Chemical Sciences, 12(5), pp.2004-2015.
Nathanailides, C., Stickland, N.C. and Lopez-Albors, O., 1995. Influence of prehatch temperature on the development of muscle cellularity in posthatch Atlantic salmon (Salmo salar). Canadian Journal of Fisheries and Aquatic Sciences, 52(4), pp.675-680.
Nguyen, T.T., Tomberlin, J.K. and Vanlaerhoven, S., 2013. Influence of resources on Hermetia illucens (Diptera: Stratiomyidae) larval development. Journal of Medical Entomology, 50(4), pp.898-906.
Nicholson, F.A., Chambers, B.J. and Smith, K.A., 1996. Nutrient composition of poultry manures in England and Wales. Bioresource Technology, 58(3), pp.279-284.
Oonincx, D.G., Van Broekhoven, S., Van Huis, A. and van Loon, J.J., 2015. Feed conversion, survival and development, and composition of four insect species on diets composed of food by-products. PloS one, 10(12), p.e0144601.
Pamintuan, K. R. S., Cajayon, J. A. B., & Dableo, G. B. (2019, November). Growth Characteristics and Lipid Content of Black Soldier Fly (Hermetia illucens) Larva Reared in Milkfish Offal and Mixed Vegetable Wastes. In Proceedings of the 2019 6th International Conference on Biomedical and Bioinformatics Engineering (pp. 163-168).
Pierozan, C. R., Agostini, P. D. S., Gasa, J., Novais, A. K., Dias, C. P., Santos, R. S. K., ... & Silva, C. A. (2016). Factors affecting the daily feed intake and feed conversion ratio of pigs in grow-finishing units: the case of a company. Porcine Health Management, 2(1), 7.
Retnani, Y., Syananta, F.P., Herawati, L., Widiarti, W. and Saenab, A., 2010. Physical characteristic and palatability of market vegetable waste wafer for sheep. Animal Production, 12(1).
Ruff, J., Barros, T.L., Tellez Jr, G., Blankenship, J., Lester, H., Graham, B.D., Selby, C.A., Vuong, C.N., Dridi, S., Greene, E.S. and Hernandez-Velasco, X., 2020. Research Note: Evaluation of a heat stress model to induce gastrointestinal leakage in broiler chickens. Poultry Science, 99(3), pp.1687-1692.
Saki, A., M. Tabatabie, A. Ahamadi, S. H. Sayer, S. Mirzayi, and N. Kiani. 2006. Nutritive Value, Metabolizable Energy and Viscosity of. Pakistan Journal of Biological Sciences 9(10):1970-1974.
Schinckel, A.P., Einstein, M.E., Jungst, S., Booher, C. and Newman, S., 2010. Evaluation of the impact of pig birth weight on grow-finish performance, backfat depth, and loin depth. The Professional Animal Scientist, 26(1), pp.51-69.
Scott, T. A. (2005). Variation in feed intake of broiler chickens. Recent Advances in Animal Nutrition in Australia, 15, 237-244.
Smits, C.H.M., Moughan, P.J. and Smith, W.C., 1988. Chemical whole-body composition of the 20 kg liveweight growing pig. New Zealand Journal of Agricultural Research, 31(2), pp.155-157.
Sommer, S.G., Hjorth, M., Leahy, J.J., Zhu, K., Christel, W. and Sørensen, C.G., 2015. Pig slurry characteristics, nutrient balance and biogas production as affected by separation and acidification. The Journal of Agricultural Science, 153(1), pp.177-191.
Spranghers, T., M. Ottoboni, C. Klootwijk, A. Ovyn, S. Deboosere, B. De Meulenaer, J. Michiels, M. Eeckhout, P. De Clercq, and S. De Smet. 2017. Nutritional composition of black soldier fly (Hermetia illucens) prepupae reared on different organic waste substrates. Journal of the Science of Food and Agriculture 97(8):2594-2600.
Straková, E., Suchý, P., Navratil, P., Karel, T. and Herzig, I., 2015. Comparison of the content of crude protein and amino acids in the whole bodies of cocks and hens of Ross 308 and Cobb 500 hybrids at the end of fattening. Ile, 10(9.2), pp.8-9.
Szabó, C., A. J. Jansman, L. Babinszky, and M. W. Verstegen. 2007. The effect of high dietary fermentable carbohydrate content on the fattening performance and chemical body composition of fattening pigs. Poljoprivreda 13(1):55-60.
Tacon, A. G., & Metian, M. (2008). Global overview on the use of fish meal and fish oil in industrially compounded aquafeeds: Trends and future prospects. Aquaculture, 285(1-4), 146-158.
Torrissen, O., R. E. Olsen, R. Toresen, G. I. Hemre, A. G. Tacon, F. Asche, R. W. Hardy, and S. Lall. 2011. Atlantic salmon (Salmo salar): the “super-chicken” of the sea? Reviews in Fisheries Science 19(3):257-278.
Ulloa, J.B., van Weerd, J.H., Huisman, E.A. & Verreth, J.A.J. (2004) Tropical agricultural residues and their potential uses in fish feeds: the Costa Rican situation. Waste Management, 24, 87–97
Van der Fels-Klerx, H.J., Camenzuli, L., Van Der Lee, M.K. and Oonincx, D.G.A.B., 2016. Uptake of cadmium, lead and arsenic by Tenebrio molitor and Hermetia illucens from contaminated substrates. PLoS One, 11(11), p.e0166186.
Weihe, R., Dessen, J. E., Arge, R., Thomassen, M. S., Hatlen, B., & Rørvik, K. A. (2018). Improving production efficiency of farmed Atlantic salmon (Salmo salar L.) by isoenergetic diets with increased dietary protein‐to‐lipid ratio. Aquaculture Research, 49(4), 1441-1453.
Westendorf, M. L. (Ed.). (2000). Food waste to animal feed. John Wiley & Sons.
Wu, F., Vierck, K.R., DeRouchey, J.M., O’Quinn, T.G., Tokach, M.D., Goodband, R.D., Dritz, S.S. and Woodworth, J.C., 2017. A review of heavy weight market pigs: status of knowledge and future needs assessment1.
Yan, L., Lv, Z.Z., An, S., Xing, K., Wang, Z.G., Lv, M.B., Choct, M., Guo, Y.M. and Zhou, G.L., 2021. Effects of rearing system and narasin on growth performance, gastrointestinal development, and gut microbiota of broilers. Poultry Science, 100(3), p.100840.
Yang, P., Fan, Y., Zhu, M., Yang, Y. and Ma, Y., 2018. Energy content, nutrient digestibility coefficient, growth performance and serum parameters of pigs fed diets containing tomato pomace. Journal of Applied Animal Research, 46(1), pp.1483-1489.
Ytrestøyl, T., Aas, T.S. and Åsgård, T., 2015. Utilisation of feed resources in production of Atlantic salmon (Salmo salar) in Norway. Aquaculture, 448, pp.365-374.

[truncated: 1 more sheets: Tabelle1]
